# Supplementary material for: Enhancing the Mechanical Strength of a Photocurable 3D Printing Material Using Potassium Titanate Additives for Craniofacial Applications
Source: Biomimetics (Basel). 2024 Nov 14;9(11):698. doi: 10.3390/biomimetics9110698 (PMC11592189; doi:10.3390/biomimetics9110698)
Supplement: Supplementary file 1 [file biomimetics-09-00698-s001.zip]

Archive with 1 entries (1 files):
- biomimetics-3297815-supplementary.pdf
